# Supplementary material for: A taxonomic review of the Neoserica (sensu lato) septemlamellata group (Coleoptera, Scarabaeidae, Sericini)
Source: Zookeys. 2014 Apr 16;(402):67–102. doi: 10.3897/zookeys.402.7360 (PMC4023254; doi:10.3897/zookeys.402.7360)
Supplement: XML Treatment for Neoserica (s.l.) septemlamellata [file zookeys.402.7360-treatment1.xml]

<!DOCTYPE tp:taxon-treatment
  PUBLIC "-//TaxonX//DTD Taxonomic Treatment Publishing DTD v0 20100105//EN" "tax-treatment-NSO.dtd">
<tp:taxon-treatment xmlns:tp="http://www.plazi.org/taxpub"><tp:treatment-meta><mixed-citation publication-type="journal"><person-group><name><surname>Ahrens</surname><given-names>Dirk</given-names></name><name><surname>Liu</surname><given-names>Wan-Gang</given-names></name><name><surname>Fabrizi</surname><given-names>Silvia</given-names></name><name><surname>Bai</surname><given-names>Ming</given-names></name><name><surname>Yang</surname><given-names>Xing-Ke</given-names></name></person-group><article-title>A taxonomic review of the <italic>Neoserica</italic> (sensu lato) <italic>septemlamellata</italic> group (Coleoptera, Scarabaeidae, Sericini)</article-title><source>Zookeys</source><day>16</day><month>4</month><year>2014</year><volume>2014</volume><issue>402</issue><fpage>67</fpage><lpage>102</lpage><pub-id pub-id-type="doi">10.3897/zookeys.402.7360</pub-id></mixed-citation></tp:treatment-meta><tp:nomenclature><tp:taxon-name>
                        <tp:taxon-name-part taxon-name-part-type="genus">Neoserica</tp:taxon-name-part>
                        (<tp:taxon-name-part taxon-name-part-type="uncertainty-rank">s.l.</tp:taxon-name-part>)
                        <tp:taxon-name-part taxon-name-part-type="species">septemlamellata</tp:taxon-name-part>
                        <object-id xmlns:xlink="http://www.w3.org/1999/xlink" xlink:type="simple">http://species-id.net/wiki/Neoserica_septemlamellata</object-id>
                    </tp:taxon-name><tp:taxon-authority>Brenske, 1898</tp:taxon-authority><xref ref-type="fig" rid="F1">Figs 1A–D</xref><xref ref-type="fig" rid="F6">, 6</xref><tp:nomenclature-citation-list><tp:nomenclature-citation><tp:taxon-name>Neoserica septemlamellata</tp:taxon-name><comment> Brenske, 1898: 349.</comment></tp:nomenclature-citation><tp:nomenclature-citation><tp:taxon-name>Aserica septemlamellata</tp:taxon-name><comment>: <xref ref-type="bibr" rid="B5">Arrow 1946a</xref>: 14.</comment></tp:nomenclature-citation></tp:nomenclature-citation-list></tp:nomenclature><tp:treatment-sec sec-type="Type material examined"><title>Type material examined.</title><p>Lectotype (here designated): 1 ♂ „Hte Birmanie Mines des Rubies 1200m 2300m Doherty 1890/ 7-lamellata type Brsk./ Museum Paris ex. Coll. R. Oberthür/ Type” (MNHN).</p></tp:treatment-sec><tp:treatment-sec sec-type="Additional material examined"><title>Additional material examined.</title><p>9 ex. „N-Thailand 20.–27.III.1990 Doi Ithang lg. Malicky” (ZSM), 7 ex. „N-Thailand 27.III.–3.IV.1990 Doi Ithanon lg. Malicky” (ZSM), 1 ex. „N-Thailand 14.–28.VIII.1990 Doi Ithanon lg. Malicky” (ZSM), 2 ex. „N-Thailand 10.–12.IV.1990 Doi Ithanon lg. Malicky” (ZSM), 1 ex. „N-Thailand 20.II.–6.III.1990 Doi Ithanon lg. Malicky” (ZSM), 9 ex. „N-Thailand 13.-20.III.1990 Doi Ithanon lg. Malicky” (ZSM), 3 ex. „NE-Laos: Hua Phan prov., Ban Saleui, Phou Pan (Mt.) - <named-content xmlns:xlink="http://www.w3.org/1999/xlink" content-type="dwc:verbatimCoordinates" xlink:type="simple">20°12'N, 104°01'E</named-content>; 14.iv.–15.v.2012; 1300–1900m; leg. C. Holzschuh Ankauf ZFMK Bonn 2012/13” (ZFMK), 16 ex. “Laos-NE Hua Phan prov., <named-content xmlns:xlink="http://www.w3.org/1999/xlink" content-type="dwc:verbatimCoordinates" xlink:type="simple">20°12'N, 104°01'E</named-content>, Phu Phan Mt., 1500–1900m, 17.5.–3.6.2007, leg. Vit Kuban” (ZFMK), 6 ex. “Laos-NE Hua Phan prov., <named-content xmlns:xlink="http://www.w3.org/1999/xlink" content-type="dwc:verbatimCoordinates" xlink:type="simple">20°12'N, 104°01'E</named-content>, Phu Phan Mt., 1500–1900m, 17.5.–3.6.2007, leg. C. Holzschuh” (ZFMK), 43 ex. “Laos-NE, Houa Phan prov., 20°13'09–19"N, 103°59'54"-104°00'03"E, 1480–1510m Phou Pane Mt., 22.IV.-14.V.2008 Vit Kuban leg. (NMPC), 1 ♂ “Mengzhe, Xishuangbanna, Yunnan, 23.VI.1958, 1700m, leg. Wang Shuyong” (IZAS).</p></tp:treatment-sec><tp:treatment-sec sec-type="Redescription"><title>Redescription.</title><p>Length: 8.3 mm, length of elytra: 6.2 mm, width: 5.2 mm. Body oblong, reddish brown, antennal club yellowish brown, labroclypeus shiny, dorsal surface dull, with dense and erect setae.</p><p>Labroclypeus trapezoidal, distinctly wider than long, widest at base, lateral margins weakly convex and strongly convergent anteriorly, anterior angles strongly rounded, anteriorly not sinuate medially, margins weakly reflexed; surface flat and shiny, basis without dull tomentum, punctation dense, small punctures mixed with coarse ones each bearing a long erect seta; frontoclypeal suture indistinctly incised, slightly elevated and distinctly angled medially; smooth area anterior to eye approximately 2.5 times as wide as long; ocular canthus moderately long (length = 1/3 of ocular diameter) and wide, with a few minute, superficial punctures and a few long setae. Frons dull, behind frontoclypeal suture shiny, with coarse and fine, dense punctures, densely covered with erect setae. Eyes moderately large, ratio diameter/interocular width: 0.64. Antenna with ten antennomeres, club with seven antennomeres, moderately reflexed, 2.5 times as long as remaining antennomeres combined; antennomere 4 subequal to half length of club, antennomere 3 half as long as pedicellus. Mentum elevated and slightly flattened anteriorly.</p><!--PageBreak--><!--PageBreak--><p>Pronotum subrectangular, widest shortly before base, lateral margins evenly convex and moderately convergent anteriorly, slightly narrowed basally, anterior angles sharp and distinctly produced, posterior angles blunt, slightly rounded at tip; anterior margin convexly produced medially, marginal line incomplete medially; surface densely and coarsely punctate, with long erect setae; setae of anterior and lateral border more robust and sparse; hypomeron distinctly carinate basally, carina not produced. Scutellum narrow and long, with coarse, dense punctures and a few short setae.</p><p>Elytra oblong, widest in posterior third, striae weakly impressed, finely and densely punctate, intervals weakly convex, finely and evenly densely punctate, third interval with punctures concentrated along striae, with dense, erect and long setae; epipleural edge wide, ending at widely rounded apical angle of elytra, epipleura densely setose, apical border narrowly membranous, with a fine fringe of microtrichomes (visible at 100×).</p><p>Ventral surface dull, coarsely and densely punctate, metasternum moderately setose; metacoxa glabrous, with a few long setae laterally, posterior margin straight; abdominal sternites finely and densely punctuate, minutely setose, with a transverse row of coarse punctures each bearing a robust, long seta. Mesosternum between mesocoxae half as wide as mesofemur. Ratio of length of metepisternum/metacoxa: 1/1.48. Pygidium strongly convex and dull, coarsely and densely punctate, with a narrow smooth midline, evenly covered with long erect setae.</p><p>Legs moderately slender and not very long; femora with two longitudinal rows of setae, finely and sparsely punctate, nearly glabrous; metafemur dull, anterior margin acute, immediately behind anterior edge with a continuously serrated line, punctures and setae of anterior longitudinal row complete, posterior margin in apical half ventrally smooth and not widened, posterior margin smooth dorsally, not serrated, with dense, short setae. Metatibia moderately slender and long, widest at apex, ratio of width/length: 1/2.9, dorsal margin sharply carinate, with three groups of spines, basal group shortly before middle, median one shortly behind middle, and apical group at 4/5 of metatibial length, basally with a few robust but single setae; beside dorsal margin with a continuously serrated line being subparallel with dorsal margin 4/5 of metatibial length; lateral face longitudinally convex, coarsely and densely punctate, in apical half punctures less dense, without convex subdorsal longitudinal carina on lateral face; ventral margin finely serrated, with four robust equidistant setae; medial face smooth, apex indistinctly sinuate interiorly near tarsal articulation. Tarsomeres with dense, short setae ventrally, not carinate laterally, smooth dorsally; metatarsomeres with a strongly serrated ventral ridge and a sharp subventral carina immediately beside it, first metatarsomere slightly shorter than following two tarsomeres combined and slightly longer than dorsal tibial spur. Protibia short, tridentate, basal tooth blunt; anterior claws symmetrical, basal tooth of inner claw sharply truncate at apex.</p><p>Aedeagus: <xref ref-type="fig" rid="F1">Fig. 1A–C</xref>.</p><fig id="F1" position="float" orientation="portrait"><label>Figure 1.</label><caption><p><bold>A–D</bold> <italic><tp:taxon-name>Neoserica septemlamellata</tp:taxon-name></italic> Brenske (Thailand: Doi Ithanon) <bold>E–H</bold> <italic><tp:taxon-name>Neoserica weishanica</tp:taxon-name></italic> Ahrens, Liu &amp; Fabrizi sp. n. (holotype) <bold>I–L</bold> <italic><tp:taxon-name>Neoserica takakuwai</tp:taxon-name></italic> Ahrens, Liu &amp; Fabrizi sp. n. (holotype) <bold>A, E, I</bold> Aedeagus, left side lateral view <bold>C, G, K</bold> Aedeagus, right side lateral view <bold>B, F, J</bold> parameres, dorsal view <bold>D, H, L</bold> Habitus. Scale: 0.5 mm.</p></caption><graphic xmlns:xlink="http://www.w3.org/1999/xlink" xlink:href="zookeys-402-067-g001.jpg" position="float" orientation="portrait" xlink:type="simple"/></fig></tp:treatment-sec><tp:treatment-sec sec-type="Remarks"><title>Remarks.</title><p>The species was so far known only from Myanmar. Here it is first time recorded from Thailand and China. We designate here a lectotype for the species, since in the original description it is not mentioned on how many specimens it was based.</p><!--PageBreak--></tp:treatment-sec><tp:treatment-sec><!--Section generated to contain objects referenced in tp:taxon-treatment.--><fig id="F6" position="float" orientation="portrait"><label>Figure 6.</label><caption><p>Distribution of the species of the <italic><tp:taxon-name>Neoserica</tp:taxon-name></italic> (s.l.) <italic>septemlamellata</italic> group: <italic><tp:taxon-name>Neoserica changrae</tp:taxon-name></italic>, <italic><tp:taxon-name>Neoserica crenatolineata</tp:taxon-name></italic>, <italic><tp:taxon-name>Neoserica daweishanica</tp:taxon-name></italic>, <italic><tp:taxon-name>Neoserica igori</tp:taxon-name></italic>, <italic><tp:taxon-name>Neoserica jiulongensis</tp:taxon-name></italic>, <italic><tp:taxon-name>Neoserica septemlamellata</tp:taxon-name></italic>, <italic><tp:taxon-name>Neoserica weishanica</tp:taxon-name></italic>.</p></caption><graphic xmlns:xlink="http://www.w3.org/1999/xlink" xlink:href="zookeys-402-067-g006.jpg" position="float" orientation="portrait" xlink:type="simple"/></fig></tp:treatment-sec><ref-list><ref id="B5"><mixed-citation xmlns:xlink="http://www.w3.org/1999/xlink" xlink:type="simple"><person-group><name name-style="western"><surname>Arrow</surname><given-names>GJ</given-names></name></person-group> (<year>1946a</year>) <article-title>Entomological results from the Swedish Expedition 1934 to Burma and British India. Coleoptera: Melolonthidae.</article-title><source>Arkiv för Zoologi</source><volume>38A</volume>(<issue>9</issue>): <fpage>1</fpage>–<lpage>33</lpage>.</mixed-citation></ref></ref-list></tp:taxon-treatment>
