# Supplementary material for: A taxonomic review of the Neoserica (sensu lato) septemlamellata group (Coleoptera, Scarabaeidae, Sericini)
Source: Zookeys. 2014 Apr 16;(402):67–102. doi: 10.3897/zookeys.402.7360 (PMC4023254; doi:10.3897/zookeys.402.7360)
Supplement: XML Treatment for Neoserica (s.l.) daweishanica [file zookeys.402.7360-treatment10.xml]

<!DOCTYPE tp:taxon-treatment
  PUBLIC "-//TaxonX//DTD Taxonomic Treatment Publishing DTD v0 20100105//EN" "tax-treatment-NSO.dtd">
<tp:taxon-treatment xmlns:tp="http://www.plazi.org/taxpub"><tp:treatment-meta><mixed-citation publication-type="journal"><person-group><name><surname>Ahrens</surname><given-names>Dirk</given-names></name><name><surname>Liu</surname><given-names>Wan-Gang</given-names></name><name><surname>Fabrizi</surname><given-names>Silvia</given-names></name><name><surname>Bai</surname><given-names>Ming</given-names></name><name><surname>Yang</surname><given-names>Xing-Ke</given-names></name></person-group><article-title>A taxonomic review of the <italic>Neoserica</italic> (sensu lato) <italic>septemlamellata</italic> group (Coleoptera, Scarabaeidae, Sericini)</article-title><source>Zookeys</source><day>16</day><month>4</month><year>2014</year><volume>2014</volume><issue>402</issue><fpage>67</fpage><lpage>102</lpage><pub-id pub-id-type="doi">10.3897/zookeys.402.7360</pub-id></mixed-citation></tp:treatment-meta><tp:nomenclature><tp:taxon-name>
                        <tp:taxon-name-part taxon-name-part-type="genus">Neoserica</tp:taxon-name-part>
                        (<tp:taxon-name-part taxon-name-part-type="uncertainty-rank">s.l.</tp:taxon-name-part>)
                        <tp:taxon-name-part taxon-name-part-type="species">daweishanica</tp:taxon-name-part>
                        <object-id xmlns:xlink="http://www.w3.org/1999/xlink" content-type="zoobank" xlink:type="simple">http://zoobank.org/AF9F30F7-1886-4AF5-8D07-497A9A3542FF</object-id>
                        <object-id xmlns:xlink="http://www.w3.org/1999/xlink" xlink:type="simple">http://species-id.net/wiki/Neoserica_daweishanica</object-id>
                    </tp:taxon-name><tp:taxon-authority>Ahrens, Fabrizi &amp; Liu</tp:taxon-authority><tp:taxon-status xmlns:xlink="http://www.w3.org/1999/xlink" xlink:type="simple">sp. n.</tp:taxon-status><xref ref-type="fig" rid="F4">Figs 4A–D</xref><xref ref-type="fig" rid="F6">, 6</xref></tp:nomenclature><tp:treatment-sec sec-type="Type material examined"><title>Type material examined.</title><p>Holotype ♂ “Mt. Daweishan, Pingbian, Yunnan, 19.VI.1956, 1500m, leg. Huang Keren etc.” (IZAS). Paratype. 1 ♂ “Mt. Daweishan, Pingbian, Yunnan, 23.VI.1956, 1300m, leg. Huang Keren etc.” (ZFMK).</p></tp:treatment-sec><tp:treatment-sec sec-type="Description"><title>Description.</title><p>Length: 9.5 mm, length of elytra: 6.9 mm, width: 5.2 mm. Body oblong, reddish brown, antennal club yellowish brown, dorsal surface moderately shiny, nearly glabrous except a few long setae on head.</p><p>Labroclypeus trapezoidal, distinctly wider than long, widest at base, lateral margins straight and distinctly convergent anteriorly, anterior angles moderately rounded, anteriorly weakly sinuate medially, margins moderately reflexed; surface slightly convex and shiny, basis without dull tomentum, punctation dense, small punctures mixed with coarse ones each bearing a long erect seta; frontoclypeal suture distinctly incised, slightly elevated and distinctly angled medially; smooth area anterior to eye approximately 2.5 times as wide as long; ocular canthus moderately long (length = 1/3 of ocular diameter) and wide, with a few minute punctures and a few long setae. Frons shiny, with coarse and fine, dense punctures, densely covered with long erect setae. Eyes moderately large, ratio diameter/interocular width: 0.71. Antenna with ten antennomeres, club with seven antennomeres, moderately reflexed, twice as long as remaining antennomeres combined; antennomere 4 subequal to half length of club, antennomere 3 half as long as pedicellus. Mentum elevated and slightly flattened anteriorly.</p><p>Pronotum moderately transverse, subrectangular, widest at base, lateral margins evenly weakly convex and moderately convergent anteriorly, anterior angles sharp and distinctly produced, posterior angles nearly blunt but strongly rounded at tip; anterior margin convexly produced medially, marginal line incomplete medially; surface densely and coarsely punctate, only with minute setae; setae of anterior and lateral border <!--PageBreak-->fine and sparse; hypomeron distinctly carinate basally, carina not produced. Scutellum narrow and long, dull, with coarse, dense punctures and minute setae.</p><p>Elytra oblong, widest in posterior third, striae weakly impressed, finely and densely punctate, intervals moderately convex, finely and densely punctate, punctures concentrated along striae, with only very minute setae, penultimate lateral interval with a few single fine and long erect setae, otherwise glabrous; epipleural edge wide, ending at widely rounded apical angle of elytra, epipleura densely setose, apical border narrowly membranous, with a fine fringe of microtrichomes (visible at 100×).</p><p>Ventral surface dull, coarsely and densely punctate, metasternum moderately setose; metacoxa glabrous, with a few long setae laterally, posterior margin straight; abdominal sternites finely and densely punctuate, minutely setose, with a transverse row of coarse punctures each bearing a robust, long seta. Mesosternum between mesocoxae <!--PageBreak-->half as wide as mesofemur. Ratio of length of metepisternum/metacoxa: 1/1.4. Pygidium moderately convex and shiny, coarsely and densely punctate, with a narrow smooth midline, with a few long erect setae along apical margin.</p><p>Legs moderately slender and not very long; femora with two longitudinal rows of setae, finely and sparsely punctate, nearly glabrous; metafemur dull, anterior margin acute, immediately behind anterior edge with a continuously serrated line, punctures and setae of anterior longitudinal row complete, posterior margin in apical half ventrally smooth and not widened, posterior margin smooth dorsally, not serrated, with dense, short setae. Metatibia moderately slender and long, widest at apex, ratio of width/length: 1/3.3; dorsal margin sharply carinate, with three groups of spines, basal group shortly before middle, median one shortly behind middle, and apical group at 4/5 of metatibial length, basally with a few robust but single setae; beside dorsal margin with a continuously serrated line being subparallel with dorsal margin 4/5 of metatibial length; lateral face longitudinally convex, finely and sparsely punctate, with a few single setae, without convex subdorsal longitudinal carina on lateral face; ventral margin finely serrated, with four robust equidistant setae; medial face smooth, apex indistinctly sinuate interiorly near tarsal articulation. Tarsomeres with dense, short setae ventrally, not carinate laterally, smooth dorsally; metatarsomeres with a strongly serrated ventral ridge and a sharp subventral carina immediately beside it, first metatarsomere slightly longer than dorsal tibial spur, subsequent tarsomeres lacking in holotype. Protibia short, tridentate; anterior claws symmetrical, basal tooth of inner claw sharply truncate at apex.</p><p>Aedeagus: <xref ref-type="fig" rid="F4">Fig. 4A–C</xref>. Female unknown.</p><fig id="F4" position="float" orientation="portrait"><label>Figure 4.</label><caption><p><bold>A–D</bold> <italic><tp:taxon-name>Neoserica daweishanica</tp:taxon-name></italic> Ahrens, Liu &amp; Fabrizi sp. n. (holotype) <bold>E–H</bold> <italic><tp:taxon-name>Neoserica jiulongensis</tp:taxon-name></italic> Ahrens, Liu &amp; Fabrizi sp. n. (holotype) <bold>A, E</bold> Aedeagus, left side lateral view <bold>C, G</bold> Aedeagus, right side lateral view <bold>B, F</bold> parameres, dorsal view <bold>D, H</bold> Habitus. Scale: 0.5 mm.</p></caption><graphic xmlns:xlink="http://www.w3.org/1999/xlink" xlink:href="zookeys-402-067-g004.jpg" position="float" orientation="portrait" xlink:type="simple"/></fig></tp:treatment-sec><tp:treatment-sec sec-type="Diagnosis"><title>Diagnosis.</title><p>The new species is in external appearance rather similar to <italic><tp:taxon-name>Neoserica septemfoliata</tp:taxon-name></italic>; it differs in the shape of left paramere (dorsal view), which is strongly widened basally (lateral view) having a sharp ventral tooth at apex. Furthermore its antennal club is in male only twice as long as the remaining antennomeres combined (instead of 2.5 times as in <italic><tp:taxon-name>Neoserica septemfoliata</tp:taxon-name></italic>).</p></tp:treatment-sec><tp:treatment-sec sec-type="Etymology"><title>Etymology.</title><p>The new species is named after its type locality, Mt. Daweishan.</p></tp:treatment-sec><tp:treatment-sec sec-type="Variation"><title>Variation.</title><p>Length: 8.6–9.5 mm, length of elytra: 6.5–6.9 mm, width: 5.2 mm. First metatarsomere slightly shorter than following two tarsomeres combined.</p></tp:treatment-sec><tp:treatment-sec><!--Section generated to contain objects referenced in tp:taxon-treatment.--><fig id="F6" position="float" orientation="portrait"><label>Figure 6.</label><caption><p>Distribution of the species of the <italic><tp:taxon-name>Neoserica</tp:taxon-name></italic> (s.l.) <italic>septemlamellata</italic> group: <italic><tp:taxon-name>Neoserica changrae</tp:taxon-name></italic>, <italic><tp:taxon-name>Neoserica crenatolineata</tp:taxon-name></italic>, <italic><tp:taxon-name>Neoserica daweishanica</tp:taxon-name></italic>, <italic><tp:taxon-name>Neoserica igori</tp:taxon-name></italic>, <italic><tp:taxon-name>Neoserica jiulongensis</tp:taxon-name></italic>, <italic><tp:taxon-name>Neoserica septemlamellata</tp:taxon-name></italic>, <italic><tp:taxon-name>Neoserica weishanica</tp:taxon-name></italic>.</p></caption><graphic xmlns:xlink="http://www.w3.org/1999/xlink" xlink:href="zookeys-402-067-g006.jpg" position="float" orientation="portrait" xlink:type="simple"/></fig></tp:treatment-sec></tp:taxon-treatment>
