# Supplementary material for: A taxonomic review of the Neoserica (sensu lato) septemlamellata group (Coleoptera, Scarabaeidae, Sericini)
Source: Zookeys. 2014 Apr 16;(402):67–102. doi: 10.3897/zookeys.402.7360 (PMC4023254; doi:10.3897/zookeys.402.7360)
Supplement: XML Treatment for Neoserica (s.l.) crenatolineata [file zookeys.402.7360-treatment13.xml]

<!DOCTYPE tp:taxon-treatment
  PUBLIC "-//TaxonX//DTD Taxonomic Treatment Publishing DTD v0 20100105//EN" "tax-treatment-NSO.dtd">
<tp:taxon-treatment xmlns:tp="http://www.plazi.org/taxpub"><tp:treatment-meta><mixed-citation publication-type="journal"><person-group><name><surname>Ahrens</surname><given-names>Dirk</given-names></name><name><surname>Liu</surname><given-names>Wan-Gang</given-names></name><name><surname>Fabrizi</surname><given-names>Silvia</given-names></name><name><surname>Bai</surname><given-names>Ming</given-names></name><name><surname>Yang</surname><given-names>Xing-Ke</given-names></name></person-group><article-title>A taxonomic review of the <italic>Neoserica</italic> (sensu lato) <italic>septemlamellata</italic> group (Coleoptera, Scarabaeidae, Sericini)</article-title><source>Zookeys</source><day>16</day><month>4</month><year>2014</year><volume>2014</volume><issue>402</issue><fpage>67</fpage><lpage>102</lpage><pub-id pub-id-type="doi">10.3897/zookeys.402.7360</pub-id></mixed-citation></tp:treatment-meta><tp:nomenclature><tp:taxon-name>
                        <tp:taxon-name-part taxon-name-part-type="genus">Neoserica</tp:taxon-name-part>
                        (<tp:taxon-name-part taxon-name-part-type="uncertainty-rank">s.l.</tp:taxon-name-part>)
                        <tp:taxon-name-part taxon-name-part-type="species">crenatolineata</tp:taxon-name-part>
                    </tp:taxon-name><tp:taxon-authority>Ahrens &amp; Fabrizi, 2009</tp:taxon-authority><xref ref-type="fig" rid="F6">Fig. 6</xref><tp:nomenclature-citation-list><tp:nomenclature-citation><tp:taxon-name>Neoserica crenatolineata</tp:taxon-name><comment> Ahrens &amp; Fabrizi, 2009: 262.</comment></tp:nomenclature-citation></tp:nomenclature-citation-list></tp:nomenclature><tp:treatment-sec sec-type="Distribution"><title>Distribution.</title><p>Arunachal Pradesh (India): so far only known from type locality, Dirang vicinity [27°21–23'N, 92°13–16'E].</p></tp:treatment-sec><tp:treatment-sec><!--Section generated to contain objects referenced in tp:taxon-treatment.--><fig id="F6" position="float" orientation="portrait"><label>Figure 6.</label><caption><p>Distribution of the species of the <italic><tp:taxon-name>Neoserica</tp:taxon-name></italic> (s.l.) <italic>septemlamellata</italic> group: <italic><tp:taxon-name>Neoserica changrae</tp:taxon-name></italic>, <italic><tp:taxon-name>Neoserica crenatolineata</tp:taxon-name></italic>, <italic><tp:taxon-name>Neoserica daweishanica</tp:taxon-name></italic>, <italic><tp:taxon-name>Neoserica igori</tp:taxon-name></italic>, <italic><tp:taxon-name>Neoserica jiulongensis</tp:taxon-name></italic>, <italic><tp:taxon-name>Neoserica septemlamellata</tp:taxon-name></italic>, <italic><tp:taxon-name>Neoserica weishanica</tp:taxon-name></italic>.</p></caption><graphic xmlns:xlink="http://www.w3.org/1999/xlink" xlink:href="zookeys-402-067-g006.jpg" position="float" orientation="portrait" xlink:type="simple"/></fig></tp:treatment-sec></tp:taxon-treatment>
