# Supplementary material for: A taxonomic review of the Neoserica (sensu lato) septemlamellata group (Coleoptera, Scarabaeidae, Sericini)
Source: Zookeys. 2014 Apr 16;(402):67–102. doi: 10.3897/zookeys.402.7360 (PMC4023254; doi:10.3897/zookeys.402.7360)
Supplement: XML Treatment for Neoserica (s.l.) sapaensis [file zookeys.402.7360-treatment14.xml]

<!DOCTYPE tp:taxon-treatment
  PUBLIC "-//TaxonX//DTD Taxonomic Treatment Publishing DTD v0 20100105//EN" "tax-treatment-NSO.dtd">
<tp:taxon-treatment xmlns:tp="http://www.plazi.org/taxpub"><tp:treatment-meta><mixed-citation publication-type="journal"><person-group><name><surname>Ahrens</surname><given-names>Dirk</given-names></name><name><surname>Liu</surname><given-names>Wan-Gang</given-names></name><name><surname>Fabrizi</surname><given-names>Silvia</given-names></name><name><surname>Bai</surname><given-names>Ming</given-names></name><name><surname>Yang</surname><given-names>Xing-Ke</given-names></name></person-group><article-title>A taxonomic review of the <italic>Neoserica</italic> (sensu lato) <italic>septemlamellata</italic> group (Coleoptera, Scarabaeidae, Sericini)</article-title><source>Zookeys</source><day>16</day><month>4</month><year>2014</year><volume>2014</volume><issue>402</issue><fpage>67</fpage><lpage>102</lpage><pub-id pub-id-type="doi">10.3897/zookeys.402.7360</pub-id></mixed-citation></tp:treatment-meta><tp:nomenclature><tp:taxon-name>
                        <tp:taxon-name-part taxon-name-part-type="genus">Neoserica</tp:taxon-name-part>
                        (<tp:taxon-name-part taxon-name-part-type="uncertainty-rank">s.l.</tp:taxon-name-part>)
                        <tp:taxon-name-part taxon-name-part-type="species">sapaensis</tp:taxon-name-part>
                        <object-id xmlns:xlink="http://www.w3.org/1999/xlink" content-type="zoobank" xlink:type="simple">http://zoobank.org/91F3EE70-8468-4AFF-9ACB-B6B03D1D492F</object-id>
                        <object-id xmlns:xlink="http://www.w3.org/1999/xlink" xlink:type="simple">http://species-id.net/wiki/Neoserica_sapaensis</object-id>
                    </tp:taxon-name><tp:taxon-authority>Ahrens, Fabrizi &amp; Liu</tp:taxon-authority><tp:taxon-status xmlns:xlink="http://www.w3.org/1999/xlink" xlink:type="simple">sp. n.</tp:taxon-status><xref ref-type="fig" rid="F5">Figs 5A–D</xref><xref ref-type="fig" rid="F7">, 7</xref></tp:nomenclature><tp:treatment-sec sec-type="Type material examined"><title>Type material examined.</title><p>Holotype ♂ “N-Vietnam Sa Pa env., Lao Cai Prov. <named-content xmlns:xlink="http://www.w3.org/1999/xlink" content-type="dwc:verbatimCoordinates" xlink:type="simple">22°19'52"N, 103°50'35"E</named-content> 1630–1680m 23.–27.V.1999 leg. Fabrizi, Jäger, Ahrens” (ZFMK). Paratypes: 13 ♂♂, 6 ♀♀ “N-Vietnam Sa Pa env., Lao Cai Prov. <!--PageBreak--><named-content xmlns:xlink="http://www.w3.org/1999/xlink" content-type="dwc:verbatimCoordinates" xlink:type="simple">22°19'52"N, 103°50'35"E</named-content>, 1630–1680m 23.–27.V.1999 leg. Fabrizi, Jäger, Ahrens” (ZFMK), 3 ♂♂ “N.-Vietnam Fan Si Pan near Sapa, 1500–1950m 17.–30.VI.1999 A. Kallies leg.” (ZFMK), 1 ♂, 2 ♀♀ “N. Vietnam: Lao Cai Prov. Sa Pa 2-4/VII/1997 collr. C.L. Li” (ZFMK), 2 ♂♂ “Vietnam N (Sa Pa) Lao Cai Prov., 250km from Hanoi bearing 31°, Sa Pa vill. env. Hoang Lien Son Nat. Res. 16.–20.VI.1998 1250m leg. A. Napolov” (CNAR), 1 ♂ “Vietnam N (Sa Pa) Lao Cai Prov., 250km from Hanoi bearing 31°, Sa Pa vill. env. Hoang Lien Son Nat. Res. 27.V.–15.VI.1995 1250m leg. A. Napolov” (CNAR), 1 ♂ N Vietnam (Tonkin) pr. Vinh Phu 1990 Tam Dao 17.–21.V. P. Pacholátko leg./ VS92” (CPPB), 1 ♂ “N Vietnam, 21,35N 106,30E 52km SW of Lang Son, 27.iv.–6.v.1996, 370m Pacholátko &amp; Dembický leg./ VS106” (CPPB), 1 ♂ “Chine-Yunnan Res. Huanglian Shan <named-content xmlns:xlink="http://www.w3.org/1999/xlink" content-type="dwc:verbatimCoordinates" xlink:type="simple">22°54'N, 102°18'E</named-content> alt. 1900M/ Museum Paris 19.VI.2001 Deuve, Mantilleri, Rougerie &amp; Tian leg.” (MNHN), 1 ♂ “Yunnan, Yakou, 2012-V-11” (IZAS), 2 ♂♂ “Hetouzhai, Jinping, Yunnan, 12.V.1956, 1600-1700m, leg. Huang Keren etc.” (IZAS), 1 ♂ “Hetouzhai, Jinping, Yunnan, 14.V.1956, 1700m, light trap, leg. Huang Keren etc.” (IZAS), 1 ♂ “Hetouzhai, Jinping, Yunnan, 10.V.1956, 2000m, leg. Huang Keren” (IZAS), 1 ♂ “Hetouzhai, Jinping, Yunnan, 9.V.1956, 1700m, leg. Huang Keren etc.” (IZAS).</p></tp:treatment-sec><tp:treatment-sec sec-type="Description"><title>Description.</title><p>Length: 9.9 mm, length of elytra: 6.8 mm, width: 5.3 mm. Body oblong, dark reddish brown, antennal club yellowish brown, dorsal surface dull, nearly glabrous except a few long setae on head.</p><p>Labroclypeus trapezoidal, distinctly wider than long, widest at base, lateral margins nearly straight and strongly convergent anteriorly, anterior angles strongly rounded, anterior margin very weakly sinuate medially, margins moderately reflexed; surface flat and shiny, basis without dull tomentum, punctation dense, small punctures mixed with coarse ones each bearing a long erect seta; frontoclypeal suture distinctly incised, not elevated and distinctly angled medially; smooth area anterior to eye approximately 2.5 times as wide as long; ocular canthus moderately long (length = 1/3 of ocular diameter) and wide, with minute punctures and a few long setae. Frons dull, anterior quarter shiny, with coarse and fine, dense punctures, densely covered with long erect setae. Eyes large, ratio diameter/interocular width: 0.74. Antenna with ten antennomeres, club with seven antennomeres, moderately reflexed, 2.5 times as long as remaining antennomeres combined; antennomere 4 subequal to two thirds of length of club, antennomere 3 half as long as pedicellus. Mentum elevated and slightly flattened anteriorly.</p><p>Pronotum subrectangular, widest at base, lateral margins nearly straight and subparallel in basal half, evenly convex and moderately convergent in anterior half, anterior angles moderately sharp and distinctly produced, posterior angles blunt, slightly rounded at tip; anterior margin convexly produced medially, marginal line incomplete medially; surface densely and coarsely punctate, only with minute setae; setae of anterior and lateral border fine and moderately dense; hypomeron distinctly carinate basally, carina not produced. Scutellum narrow and long, dull, with fine, dense punctures and minute setae.</p><p>Elytra oblong, widest in posterior third, striae weakly impressed, finely and densely punctate, intervals weakly convex, finely and densely punctate, punctures concentrat<!--PageBreak-->ed along striae, with minute setae, odd intervals with a few erect setae (partially lacking on disc); epipleural edge wide, ending at widely rounded apical angle of elytra, epipleura densely setose, apical border narrowly membranous, with a fine fringe of microtrichomes (visible at 100×).</p><p>Ventral surface dull, coarsely and densely punctate, metasternum moderately setose; metacoxa glabrous, with a few long setae laterally, posterior margin straight; abdominal sternites finely and densely punctuate, minutely setose, with a transverse row of coarse punctures each bearing a robust, long seta. Mesosternum between mesocoxae half as wide as mesofemur. Ratio of length of metepisternum/metacoxa: 1/1.31. Pygidium strongly convex and dull, coarsely and densely punctate, with a narrow smooth midline, with dense, long erect setae and minute setae.</p><!--PageBreak--><p>Legs moderately slender and not very long; femora with two longitudinal rows of setae, finely and moderately densely punctate, nearly glabrous; metafemur dull, anterior margin acute, immediately behind anterior edge with a continuously serrated line, punctures and setae of anterior longitudinal row complete, posterior margin in apical half ventrally smooth and not widened, posterior margin smooth dorsally, not serrated, with dense, short setae. Metatibia moderately slender and long, widest at apex, ratio of width/length: 1/2.9; dorsal margin sharply carinate, with three groups of spines, basal group shortly before middle, median one shortly behind middle, and apical group at 4/5 of metatibial length, basally with a few robust but single setae; beside dorsal margin with a continuously serrated line being subparallel with dorsal margin 4/5 of metatibial length; lateral face longitudinally convex, finely and moderately densely punctate, without convex subdorsal longitudinal carina on lateral face; ventral margin finely serrated, with four robust equidistant setae; medial face smooth, apex indistinctly sinuate interiorly near tarsal articulation. Tarsomeres with dense, short setae ventrally, not carinate laterally, smooth dorsally; metatarsomeres with a strongly serrated ventral ridge and a sharp subventral carina immediately beside it, first metatarsomere distinctly shorter than following two tarsomeres combined and slightly longer than dorsal tibial spur. Protibia short, tridentate, basal tooth blunt; anterior claws symmetrical, basal tooth of inner claw sharply truncate at apex.</p><!--PageBreak--><p>Aedeagus: <xref ref-type="fig" rid="F5">Fig. 5A–C</xref>.</p><fig id="F5" position="float" orientation="portrait"><label>Figure 5.</label><caption><p><bold>A–D</bold> <italic><tp:taxon-name>Neoserica sapaensis</tp:taxon-name></italic> Ahrens, Liu &amp; Fabrizi sp. n. (holotype) <bold>E–H</bold> <italic><tp:taxon-name>Neoserica igori</tp:taxon-name></italic> Ahrens, Liu &amp; Fabrizi sp. n. (holotype) <bold>A, E</bold> Aedeagus, left side lateral view <bold>C, G</bold> Aedeagus, right side lateral view <bold>B, F</bold> parameres, dorsal view <bold>D, H</bold> Habitus. Scale: 0.5 mm.</p></caption><graphic xmlns:xlink="http://www.w3.org/1999/xlink" xlink:href="zookeys-402-067-g005.jpg" position="float" orientation="portrait" xlink:type="simple"/></fig></tp:treatment-sec><tp:treatment-sec sec-type="Diagnosis"><title>Diagnosis.</title><p>The new species is quite similar to <italic><tp:taxon-name>Neoserica septemlamellata</tp:taxon-name></italic> in external morphology. It may be distinguished by the lacking dense dorsal pilosity on pronotum and elytra, and by the shape of male copulation organ: left paramere much wider, without basal lobe, right paramere not widened apically but with a lateral tooth at the middle.</p></tp:treatment-sec><tp:treatment-sec sec-type="Etymology"><title>Etymology.</title><p><italic><tp:taxon-name>Neoserica sapaensis</tp:taxon-name></italic> sp. n. is named according to its type locality Sa Pa (Vietnam).</p></tp:treatment-sec><tp:treatment-sec sec-type="Variation"><title>Variation.</title><p>Length: 8.9–9.9 mm, length of elytra: 6.4–6.8 mm, width: 4.9–5.3 mm. Female: Antennal club composed of five antennomeres, slightly longer than remaining antennomeres combined, first joint of club a quarter to one third of length of club, 5th antennomere slightly transversely produced; eyes slightly smaller than in male (ratio diameter/interocular width: 0.62).</p></tp:treatment-sec><tp:treatment-sec><!--Section generated to contain objects referenced in tp:taxon-treatment.--><fig id="F7" position="float" orientation="portrait"><label>Figure 7.</label><caption><p>Distribution of the species of the <italic><tp:taxon-name>Neoserica</tp:taxon-name></italic> (s.l.) <italic>septemlamellata</italic> group: <italic><tp:taxon-name>Neoserica bansongchana</tp:taxon-name></italic>, <italic><tp:taxon-name>Neoserica gaoligongshanica</tp:taxon-name></italic>, <italic><tp:taxon-name>Neoserica guangpingensis</tp:taxon-name></italic>, <italic><tp:taxon-name>Neoserica plurilamellata</tp:taxon-name></italic>, <italic><tp:taxon-name>Neoserica sapaensis</tp:taxon-name></italic>, <italic><tp:taxon-name>Neoserica takakuwai</tp:taxon-name></italic>, <italic><tp:taxon-name>Neoserica yanzigouensis</tp:taxon-name></italic>."?" stands for the not localised records of <italic><tp:taxon-name>Neoserica septemfoliata</tp:taxon-name></italic> from Yunnan.</p></caption><graphic xmlns:xlink="http://www.w3.org/1999/xlink" xlink:href="zookeys-402-067-g007.jpg" position="float" orientation="portrait" xlink:type="simple"/></fig></tp:treatment-sec></tp:taxon-treatment>
